# Supplementary material for: Study on medical professionals’ acceptance of and factors influencing drone delivery for medical supplies
Source: Front Public Health. 2025 Jun 3;13:1571904. doi: 10.3389/fpubh.2025.1571904 (PMC12180135; doi:10.3389/fpubh.2025.1571904)
Supplement: Supplementary file 1 [file Data_Sheet_1.ZIP]

Archive with 2 entries (2 files):
- Data2:ISM.xls
- Data1:logistic.sav
