# Supplementary material for: Study on medical professionals’ acceptance of and factors influencing drone delivery for medical supplies
Source: Front Public Health. 2025 Jun 3;13:1571904. doi: 10.3389/fpubh.2025.1571904 (PMC12180135; doi:10.3389/fpubh.2025.1571904)
Supplement: Supplementary file 1 [file Data_Sheet_1.ZIP › Data2:ISM.xls]

## Sheet: Sheet1
	F1					F2					F3					F4					F5					F6					F7					F8					F9					F10
	0	0.25	0.5	0.75	1	0	0.25	0.5	0.75	1	0	0.25	0.5	0.75	1	0	0.25	0.5	0.75	1	0	0.25	0.5	0.75	1	0	0.25	0.5	0.75	1	0	0.25	0.5	0.75	1	0	0.25	0.5	0.75	1	0	0.25	0.5	0.75	1	0	0.25	0.5	0.75
F1	0	0	0	0	0	17	14	2	2	0	2	3	5	16	9	21	8	4	2	0	19	15	1	0	0	16	14	2	2	1	20	9	3	3	0	18	12	3	2	0	2	5	2	17	9	14	18	2	1
F2	17	15	1	2	0	0	0	0	0	0	14	16	1	2	2	18	15	1	1	0	14	18	2	1	0	20	15	0	0	0	14	12	4	4	1	19	12	3	1	0	20	14	1	0	0	14	16	2	2
F3	16	15	1	2	1	15	11	2	4	3	0	0	0	0	0	18	15	2	0	0	16	17	1	1	0	10	20	2	2	1	17	14	1	2	1	20	12	2	1	0	18	14	1	2	0	17	15	2	1
F4	18	11	3	2	1	0	2	0	18	15	2	5	1	17	10	0	0	0	0	0	17	12	1	2	3	18	14	0	2	1	17	12	1	2	3	20	12	1	1	1	16	15	0	2	2	18	11	2	2
F5	20	15	0	0	0	18	15	1	1	0	21	14	0	0	0	12	21	1	1	0	0	0	0	0	0	17	15	2	1	0	0	2	4	14	15	18	11	4	1	1	15	16	1	2	1	2	3	3	16
F6	15	15	1	2	2	2	3	1	11	18	1	0	3	11	20	0	0	0	15	20	18	15	1	1	0	0	0	0	0	0	14	15	3	2	1	17	15	1	1	1	2	1	3	15	14	11	15	4	2
F7	15	16	1	2	1	2	1	4	10	18	17	18	0	0	0	20	2	7	5	1	20	11	1	2	1	18	15	1	1	0	0	0	0	0	0	21	11	3	0	0	2	2	2	11	18	16	12	4	1
F8	15	14	3	2	1	2	1	1	11	20	0	2	1	12	20	1	1	3	10	20	16	15	1	2	1	20	5	7	1	2	16	15	1	2	1	0	0	0	0	0	20	11	1	2	1	19	11	2	2
F9	22	2	10	1	0	2	2	1	11	19	0	0	0	15	20	15	16	2	1	1	17	15	1	1	1	25	5	3	1	1	25	9	1	0	0	2	2	2	11	18	0	0	0	0	0	18	14	1	1
F10	31	2	1	1	0	25	7	2	1	0	22	11	1	0	1	2	3	1	11	18	16	15	2	2	0	18	14	3	0	0	19	15	1	0	0	25	5	2	1	2	19	15	1	0	0	0	0	0	0
F11	30	1	3	0	1	28	5	1	1	0	17	15	2	1	0	15	15	2	2	1	2	2	0	11	20	19	15	1	0	0	0	2	2	11	20	25	5	4	1	0	16	16	2	1	0	17	15	1	1
F12	15	16	1	1	2	2	2	0	15	16	0	2	2	11	20	16	15	1	1	2	17	15	1	1	1	18	15	1	1	0	18	15	1	1	0	18	15	1	1	0	25	7	3	0	0	25	5	4	1
F13	25	8	1	1	0	2	2	2	11	18	0	1	3	11	20	1	1	2	15	16	15	16	1	2	1	17	15	2	1	0	16	15	3	1	0	2	2	2	11	18	15	18	1	1	0	16	15	1	2
F14	18	15	1	1	0	1	1	2	15	16	2	2	5	11	15	2	3	2	10	18	15	15	1	2	2	17	15	1	1	1	16	15	2	1	1	19	15	1	0	0	15	16	2	1	1	17	15	2	1
F15	15	16	2	1	1	2	2	2	11	18	1	1	2	11	20	15	16	2	1	1	17	15	1	1	1	15	15	3	1	1	20	15	0	0	0	15	11	3	5	1	2	2	4	11	16	15	15	0	4
F16	16	15	2	1	1	2	2	1	10	20	1	1	5	10	18	0	2	2	11	20	25	7	2	1	0	18	11	3	2	1	18	11	3	2	1	18	15	0	1	1	19	15	1	0	0	16	15	1	1
F17	16	15	1	2	1	18	15	0	1	1	14	15	1	2	3	17	15	2	1	0	12	15	6	2	0	2	3	3	11	16	12	15	5	2	1	15	16	1	2	1	2	1	1	15	16	16	15	1	1
F18	17	15	2	1	0	1	1	2	11	20	0	2	3	8	22	0	2	4	10	19	19	15	1	0	0	25	8	2	0	0	19	15	1	0	0	16	15	2	2	0	2	2	1	8	22	16	15	1	2
F19	0	2	2	5	26	18	15	2	0	0	16	15	2	2	0	18	15	2	0	0	1	1	2	11	20	15	15	1	2	2	1	1	5	10	18	18	15	0	2	0	19	15	1	0	0	16	16	2	1
F20	16	15	2	1	1	1	1	3	8	22	0	2	1	5	27	0	2	6	5	22	2	6	1	10	16	1	1	3	11	19	18	15	1	1	0	16	15	3	1	0	19	11	4	1	0	16	15	2	1
[truncated: 51 more columns]
